# Supplementary material for: Defining the Roles of IFN-γ and IL-17A in Inflammation and Protection against Helicobacter pylori Infection
Source: PLoS One. 2015 Jul 13;10(7):e0131444. doi: 10.1371/journal.pone.0131444 (PMC4500503; doi:10.1371/journal.pone.0131444)
Supplement: S1 Data — (ZIP) [file pone.0131444.s001.zip]

Archive with 25 entries (24 files):
- Raw data for PONE-D-14-46387R1/
- Raw data for PONE-D-14-46387R1/27835F95.tmp
- Raw data for PONE-D-14-46387R1/Fig 1A.xlsx
- Raw data for PONE-D-14-46387R1/Fig 1B.xlsx
- Raw data for PONE-D-14-46387R1/Fig 1C.xlsx
- Raw data for PONE-D-14-46387R1/Fig 1D.xlsx
- Raw data for PONE-D-14-46387R1/Fig 2A.xlsx
- Raw data for PONE-D-14-46387R1/Fig 2B.xlsx
- Raw data for PONE-D-14-46387R1/Fig 3A.xlsx
- Raw data for PONE-D-14-46387R1/Fig 3B.xlsx
- Raw data for PONE-D-14-46387R1/Fig 3C.xlsx
- Raw data for PONE-D-14-46387R1/Fig 4B.xlsx
- Raw data for PONE-D-14-46387R1/Fig 5a.xlsx
- Raw data for PONE-D-14-46387R1/Fig 5B.xlsx
- Raw data for PONE-D-14-46387R1/Fig 5C.xlsx
- Raw data for PONE-D-14-46387R1/Fig 5D.xlsx
- Raw data for PONE-D-14-46387R1/Fig 5E.xlsx
- Raw data for PONE-D-14-46387R1/Fig 5F.xlsx
- Raw data for PONE-D-14-46387R1/Fig 5G.xlsx
- Raw data for PONE-D-14-46387R1/IFNg KO  IG.JPG
- Raw data for PONE-D-14-46387R1/IFNgKO INF.JPG
- Raw data for PONE-D-14-46387R1/IFNgKO SL.JPG
- Raw data for PONE-D-14-46387R1/WT IG.JPG
- Raw data for PONE-D-14-46387R1/WT INF.JPG
- Raw data for PONE-D-14-46387R1/WT SL.JPG
