# Supplementary material for: Defining the Roles of IFN-γ and IL-17A in Inflammation and Protection against Helicobacter pylori Infection
Source: PLoS One. 2015 Jul 13;10(7):e0131444. doi: 10.1371/journal.pone.0131444 (PMC4500503; doi:10.1371/journal.pone.0131444)
Supplement: S1 Data — (ZIP) [file pone.0131444.s001.zip › Raw data for PONE-D-14-46387R1/Fig 1A.xlsx]

## Sheet: Sheet1
Bacterial counts/stomach
	IFNg-/-			WT
Inf	IG	SL	Inf	IG	SL
646000	521000	22000	967000	56000	6000
1092000	220000	125000	1416000	142000	2000
1989000	106000	12000	653000	7000	5000
2493000	32000	52000	727000	22000	47000
1964000	685000	28000	586000	27000	5000
1317000	2120000	46000	811000	660000	20000
1740000	306000	34000	400000		40000
1091000		289000	1420000		18000
1060000		36000	1293000		51000
577000		473000	900000		60000
1000000		12000
