# Supplementary material for: Defining the Roles of IFN-γ and IL-17A in Inflammation and Protection against Helicobacter pylori Infection
Source: PLoS One. 2015 Jul 13;10(7):e0131444. doi: 10.1371/journal.pone.0131444 (PMC4500503; doi:10.1371/journal.pone.0131444)
Supplement: S1 Data — (ZIP) [file pone.0131444.s001.zip › Raw data for PONE-D-14-46387R1/Fig 1B.xlsx]

## Sheet: Sheet1
Serum IgG titers
	IFNg-/-			WT
SL	Inf	IG	Inf	SL	IG
61865.1	27.81	142826	35.98	47875.7	29826.6
51271.7	31.12	16264.6	81.84	3251.13	27417.6
29951.5	10.69	712.01	73.14	7986.52	5124.53
44916	80.78	13251.3	418.16	34703.3	3449.43
534.69	157.03	7989.97		21108.8	6180.18
19378.7	28.88	30841.5			12080.6
4553.31		60617
