# Supplementary material for: Defining the Roles of IFN-γ and IL-17A in Inflammation and Protection against Helicobacter pylori Infection
Source: PLoS One. 2015 Jul 13;10(7):e0131444. doi: 10.1371/journal.pone.0131444 (PMC4500503; doi:10.1371/journal.pone.0131444)
Supplement: S1 Data — (ZIP) [file pone.0131444.s001.zip › Raw data for PONE-D-14-46387R1/Fig 1C.xlsx]

## Sheet: Sheet1
IL-17A in stomach in pg/100mg tissue
	IFNg-/-			WT
IG	SL	Inf	IG	SL	Inf
30.48	150.1	1	72.75	71	1
259.47	160.2	1		15.7	1
70.74	48	1	59	46.1	1
166.74	89.4	3.4	40.45	140.2	1
125.51	35.4	15.2	30.88	1	32.5
71.86	20.5	1	65.82	27.5	17.1
130.81	105.6	18.2		46.3	19.8
	326.88	31		32.4	16.1
	140.7	23.9		14.6	28.3
	95.8	16.9		19.9	22.4
	75.2	21.5
