# Supplementary material for: Defining the Roles of IFN-γ and IL-17A in Inflammation and Protection against Helicobacter pylori Infection
Source: PLoS One. 2015 Jul 13;10(7):e0131444. doi: 10.1371/journal.pone.0131444 (PMC4500503; doi:10.1371/journal.pone.0131444)
Supplement: S1 Data — (ZIP) [file pone.0131444.s001.zip › Raw data for PONE-D-14-46387R1/Fig 1D.xlsx]

## Sheet: Sheet1
IFNg in stomach in pg/100mg tissue
	IFNg-/-			WT
Inf	SL	IG	IG	SL	Inf
0	0	0	0	46.2	0
0	0	0	181	0	0
0	0	0	121.47	49.3	0
0	0	0	0	21.2	0
0	0	0	0	0	0
	0	0		89.5	9
	0	0		40.4	29.1
	0	0		74	13.4
				15.4	0
				48.4	7.7
