# Supplementary material for: Defining the Roles of IFN-γ and IL-17A in Inflammation and Protection against Helicobacter pylori Infection
Source: PLoS One. 2015 Jul 13;10(7):e0131444. doi: 10.1371/journal.pone.0131444 (PMC4500503; doi:10.1371/journal.pone.0131444)
Supplement: S1 Data — (ZIP) [file pone.0131444.s001.zip › Raw data for PONE-D-14-46387R1/Fig 2A.xlsx]

## Sheet: Sheet1
Inflammation score (atrophy)
	IFNg-/-			WT
IG	SL	Inf	IG	SL	Inf
0.25	1.75	0	0	1.5	0
0.25	0	0	2	3	0
0.25	2.25	0	1	2	0
0.25	0	0	0	2	0
0.25	0.5	0	0.5	3	0
0.25	0	0	0	3.25	0
0.25	1	0		2	0
	0.75	0		2.25	0
	0	0		0.5	0
	0.5	0.25		1	0
	2.5	0
