# Supplementary material for: Defining the Roles of IFN-γ and IL-17A in Inflammation and Protection against Helicobacter pylori Infection
Source: PLoS One. 2015 Jul 13;10(7):e0131444. doi: 10.1371/journal.pone.0131444 (PMC4500503; doi:10.1371/journal.pone.0131444)
Supplement: S1 Data — (ZIP) [file pone.0131444.s001.zip › Raw data for PONE-D-14-46387R1/Fig 2B.xlsx]

## Sheet: Sheet1
Inflammation score (infiltration)
	IFNg-/-			WT
IG	SL	Inf	IG	SL	Inf
0.5	2	0	0.5	2	0
0	0.5	0	2.5	3	0
0.5	3	0.5	1	2.5	0
0.5	1	0	0.5	2	0
0	0.5	0	1.5	3.5	0.5
0	0.5	0	0	3	0.5
0	1.5	0.5		2.5	0
	1	0.5		2.5	0.5
	0	0.5		1.5	0.5
	1	1		2	0.5
	2.5	0.5
