# Supplementary material for: Defining the Roles of IFN-γ and IL-17A in Inflammation and Protection against Helicobacter pylori Infection
Source: PLoS One. 2015 Jul 13;10(7):e0131444. doi: 10.1371/journal.pone.0131444 (PMC4500503; doi:10.1371/journal.pone.0131444)
Supplement: S1 Data — (ZIP) [file pone.0131444.s001.zip › Raw data for PONE-D-14-46387R1/Fig 3A.xlsx]

## Sheet: Sheet1
Spleen cell proliferation
	IFNg-/-			WT
IG	SL	Inf	IG	SL	Inf
22304.8	31947.5	18416.5	16152	17014.5	10820.5
33982.8	33352.5	12849.7	22620.3	21343.8	10146.3
28921.2	37537	19590.8	21663.3	16696.7	11698.5
24078.5	31107.3	20309.5	21262	16101.7	9946.5
