# Supplementary material for: Defining the Roles of IFN-γ and IL-17A in Inflammation and Protection against Helicobacter pylori Infection
Source: PLoS One. 2015 Jul 13;10(7):e0131444. doi: 10.1371/journal.pone.0131444 (PMC4500503; doi:10.1371/journal.pone.0131444)
Supplement: S1 Data — (ZIP) [file pone.0131444.s001.zip › Raw data for PONE-D-14-46387R1/Fig 3B.xlsx]

## Sheet: Sheet1
IL-17A in cell culture supernatants in pg/ml
	IFNg-/-			WT
IG	SL	Inf	IG	SL	Inf
629.95	1211.08	71.96	1286.62	2280.99	1.03
1051.08	1309.33	15.3	963.18	1153.42	0.63
368.27	1660.35	26.4	1802.9	1277.36	58.27
465.16	1707.41	5.23	2886.11	960.81	12.91
