# Supplementary material for: Defining the Roles of IFN-γ and IL-17A in Inflammation and Protection against Helicobacter pylori Infection
Source: PLoS One. 2015 Jul 13;10(7):e0131444. doi: 10.1371/journal.pone.0131444 (PMC4500503; doi:10.1371/journal.pone.0131444)
Supplement: S1 Data — (ZIP) [file pone.0131444.s001.zip › Raw data for PONE-D-14-46387R1/Fig 3C.xlsx]

## Sheet: Sheet1
IFNg in cell culture supernatants
	IFNg-/-			WT
Inf	SL	IG	IG	SL	Inf
0	0	0	316.34	585.22	9.91
0	0	0	381.43	466.95	6.19
0	0	0	683.35	562.53	45.15
0	0	0	2039.62	444.03	3.38
