# Supplementary material for: Defining the Roles of IFN-γ and IL-17A in Inflammation and Protection against Helicobacter pylori Infection
Source: PLoS One. 2015 Jul 13;10(7):e0131444. doi: 10.1371/journal.pone.0131444 (PMC4500503; doi:10.1371/journal.pone.0131444)
Supplement: S1 Data — (ZIP) [file pone.0131444.s001.zip › Raw data for PONE-D-14-46387R1/Fig 4B.xlsx]

## Sheet: Sheet1
Flow cytometry data
IG KO				SL KO				Inf KO				IG WT				SL WT				Inf WT
0.56	0.523	0.337	1	0.602	0.467	0.517	0.476	0.546	1.2	0.728	0.47	0.796	1.16	0.965	2.34	1.21	0.912	1.07	1.69	0.599	1.25	1.05	0.503
0.382	0.4	0.325	0.442	0	0.351	0.279	0.271	0.24	0.569	0.158	0.194	1.2	0.97	1.06	2.25	0.089	0.788	0.916	1.76	0.544	0.753	1.11	0.636
