# Supplementary material for: Defining the Roles of IFN-γ and IL-17A in Inflammation and Protection against Helicobacter pylori Infection
Source: PLoS One. 2015 Jul 13;10(7):e0131444. doi: 10.1371/journal.pone.0131444 (PMC4500503; doi:10.1371/journal.pone.0131444)
Supplement: S1 Data — (ZIP) [file pone.0131444.s001.zip › Raw data for PONE-D-14-46387R1/Fig 5a.xlsx]

## Sheet: Sheet1
Bacteria counts/stomach
	IFNg-/-
SL+IgG	SL+anti-IL17A	Inf
7000	116000	960000
66000	460000	500000
8000	305000	340000
24000	203000	820000
5000	593000	1020000
216000	643000	980000
82000	1120000	543000
149000	1060000	476000
200000	300000	724000
6000	172000	2620000
8000
