# Supplementary material for: Defining the Roles of IFN-γ and IL-17A in Inflammation and Protection against Helicobacter pylori Infection
Source: PLoS One. 2015 Jul 13;10(7):e0131444. doi: 10.1371/journal.pone.0131444 (PMC4500503; doi:10.1371/journal.pone.0131444)
Supplement: S1 Data — (ZIP) [file pone.0131444.s001.zip › Raw data for PONE-D-14-46387R1/Fig 5B.xlsx]

## Sheet: Sheet1
IL-17 in stomach tissue extracts/100mg
	IFNg-/-
SL+IgG	SL+anti-IL17A	Inf
144.7	30.4	22
93.9	59.7	60.1
152.6	158.8	13.7
129.5	105.8	32.2
190.1	82.7	36.6
1	37.7	17.3
258.9	20.9
150.9	25.5
103.8	91
1	98.7
275.6
