# Supplementary material for: Defining the Roles of IFN-γ and IL-17A in Inflammation and Protection against Helicobacter pylori Infection
Source: PLoS One. 2015 Jul 13;10(7):e0131444. doi: 10.1371/journal.pone.0131444 (PMC4500503; doi:10.1371/journal.pone.0131444)
Supplement: S1 Data — (ZIP) [file pone.0131444.s001.zip › Raw data for PONE-D-14-46387R1/Fig 5C.xlsx]

## Sheet: Sheet1
Inflammation score (atrophy)
	IFNg-/-
SL+IgG	SL+anti-IL17A	Inf
0.875	0	0
2.75	0	0
2.125	2	0
0.5	0	0
2.75	0	0
0	0	0
0	0	0
0.5	0	0
0	0	0
2	2
3
4
