# Supplementary material for: Defining the Roles of IFN-γ and IL-17A in Inflammation and Protection against Helicobacter pylori Infection
Source: PLoS One. 2015 Jul 13;10(7):e0131444. doi: 10.1371/journal.pone.0131444 (PMC4500503; doi:10.1371/journal.pone.0131444)
Supplement: S1 Data — (ZIP) [file pone.0131444.s001.zip › Raw data for PONE-D-14-46387R1/Fig 5E.xlsx]

## Sheet: Sheet1
MLN cell proliferation
	IFNg-/-
SL+IgG	SL+anti-IL17A	Inf
2161	541	314
2953	1033	1113
4871	825	1303
2235	1457	840
3179	546	798
2900	689	727
