# Supplementary material for: Defining the Roles of IFN-γ and IL-17A in Inflammation and Protection against Helicobacter pylori Infection
Source: PLoS One. 2015 Jul 13;10(7):e0131444. doi: 10.1371/journal.pone.0131444 (PMC4500503; doi:10.1371/journal.pone.0131444)
Supplement: S1 Data — (ZIP) [file pone.0131444.s001.zip › Raw data for PONE-D-14-46387R1/Fig 5G.xlsx]

## Sheet: Sheet1
RT-PCR analysis of RNA from stomach tissue fold-change compared to infection control
	IFNg-/-
SL+IgG	SL+anti-IL17A	Inf
3.38	1.19	0.56
4.15	0.09	0.75
2.1	0.34	1.66
2.78	0.73	0.69
2.84		0.41
		1.92
